# Supplementary material for: Rheological Properties of Fish and Mammalian Gelatin Hydrogels as Bases for Potential Practical Formulations
Source: Gels. 2024 Jul 23;10(8):486. doi: 10.3390/gels10080486 (PMC11354070; doi:10.3390/gels10080486)
Supplement: Supplementary file 1 [file gels-10-00486-s001.zip]

Archive with 1 entries (1 files):
- gels-3112612-supplementary.pptx
